# Supplementary material for: Phenotypic and Genotypic Virulence Characterisation of Staphylococcus pettenkoferi Strains Isolated from Human Bloodstream and Diabetic Foot Infections
Source: Int J Mol Sci. 2022 Dec 7;23(24):15476. doi: 10.3390/ijms232415476 (PMC9778964; doi:10.3390/ijms232415476)
Supplement: Supplementary file 1 [file ijms-23-15476-s001.zip]

Archive with 3 entries (3 files):
- ijms-2021840-figures.pdf
- ijms-2021840-supplementary.xlsx
- Supplementary Materials-caption.pdf
